# Supplementary material for: The Success and Safety of Endoscopic Retrograde Cholangiopancreatography in Surgically Altered Gastrointestinal Anatomy
Source: Med Sci (Basel). 2025 Feb 11;13(1):18. doi: 10.3390/medsci13010018 (PMC11843866; doi:10.3390/medsci13010018)
Supplement: Supplementary file 1 [file medsci-13-00018-s001.zip]

Archive with 1 entries (1 files):
- medsci-3453123-supplementary.pdf
